# Supplementary material for: Leptomeningeal Metastases in High-Grade Adult Glioma: Development, Diagnosis, Management, and Outcomes in a Series of 34 Patients
Source: Front Neurol. 2014 Nov 3;5:220. doi: 10.3389/fneur.2014.00220 (PMC4217477; doi:10.3389/fneur.2014.00220)
Supplement: Data Sheet 2.csv — Shows the dataset from which the results were generated. [file Data_Sheet2.CSV]

ID	ageDx	sex	symptDx	lat	loc	sLoc	pathDx	gradeDx	pathDesc	1p_del	19q_del	1p19q	MIB1	mib1gre10	MGMT	mgmtGre50	sxDx	lmdAtDx	lmdFirstProg	rtDx	sRtDx	ctDx	mCtDx	txProg	sxProg	noSxProg	noProg	ageLmd	pathLmd	pathProg	lmdGbm	lmdRetroImage	lmdSympt	naus	ha	conf	gait	pain	lastKps	kpsLmd	origLmd	lmdSpread	scImaging	pSc	wSc	csfOmm	csfWcc	csfLymph	csfM0
1	32	f	headache, ataxia seizure	r	ft	l	GBM	4	NA	NA	NA	NA	NA	NA	50-75	1	STR	0	1	61	60t	TMZ	1	NaN	NaN	NaN	NaN	32	GBM	0	1	NA	headache, vertigo, visual loss	0	1	0	0	0	70	70	TF	cortex	n	0	0	1	2	29	NaN
2	58	f	left facial droop	r	t	l	GBM	4	NA	NA	NA	NA	NA	NA	NA	NA	STR	0	1	45+20	60t	none	NaN	NaN	NaN	NaN	NaN	58	GBM	0	1	NA	L hemiparesis, fatigue	0	0	0	0	0	NA	NA	STS	cortex	n	0	0	NaN	NaN	NaN	NaN
3	50	f	headache, right hemiparesis, tingling	l	f	l	GBM	4	NA	NA	NA	NA	NA	NA	NA	NA	STR	0	1	46+14	60t	TMZ+cediranib	5	NaN	NaN	NaN	NaN	50	GBM	0	1	NA	R leg weak + seizures (R leg shaking)	0	0	0	0	0	70	70	CS	none	n	0	0	NaN	NaN	NaN	NaN
4	57	f	headache x6 mos, blurred vision, right leg pain/ weakness	r	bg	b	GBM	4	NA	NA	NA	NA	NA	NA	NA	NA	STR	1	NaN	NaN	NaN	NaN	NaN	NaN	NaN	NaN	NaN	57	GBM	0	1	NA	headache, blurred vision, leg pain	0	1	0	0	0	NA	NA	CS	cortex, C3, T7, cauda	y	1	1	0	59	85	NA
5	13	m	headache x6 wks, right sided weakness	r	o	l	AOA	3	NA	NA	NA	NA	NA	NA	NA	NA	GTR	0	0	45+14.5	60t	none	NaN	GTR, TMZ x4m --> GTR, CK, bev+irino x5m	1	2	2	15	GBM	1	1	NA	headache	0	1	0	0	0	NA	NA	LV	cauda	y	1	1	NaN	NaN	NaN	NaN
6	47	m	confusion, aphasia, headache	l	t	l	GBM	4	NA	NA	NA	NA	NA	NA	NA	0	GTR	1	NaN	NaN	NaN	NaN	NaN	NaN	NaN	NaN	NaN	47	GBM	0	1	NA	confusion, headache, aphasia	0	1	1	0	0	NA	NA	tent	upper pons	n	0	0	NaN	NaN	NaN	NaN
7	65	f	seizure, headache, leg weakness	r	po	l	GBM	4	NA	NA	NA	NA	NA	NA	NA	0	GTR	0	1	60+motexafin	60tm	TMZ	2	NaN	NaN	NaN	NaN	66	GBM	0	1	NA	headache, confusion, difficulty walking	0	1	1	1	0	NA	65	LV	none	n	0	0	NaN	NaN	NaN	NaN
8	55	f	acute neurological decline	r	t	l	GBM	4	NA	NA	NA	NA	NA	NA	NA	NA	STR	1	NaN	NaN	NaN	NaN	NaN	NaN	NaN	NaN	NaN	55	GBM	0	1	NA	memory problems, incontinence, gait trouble	0	0	0	1	0	NA	NA	LV+STS+cortex	cortex	y, T,L-spine	1	0	NaN	NaN	NaN	NaN
9	19	f	headache x3 mos, vomiting, weakness	r	c	l	GBM	4	NA	NA	NA	NA	12.8	1	NA	NA	STR	0	1	60	60t	TMZ	12	NaN	NaN	NaN	NaN	23	GBM	0	1	NA	dizziness, unsteady gait	0	0	0	1	0	NA	NA	4V	C7, T7-8, L1-3, cauda	y	1	1	1	1	93	NA
10	26	m	headache, confusion, memory trouble	r	p	l	AOA vs GBM+OD	4	NA	0	0	0	NA	NA	NA	NA	STR	1	NaN	NaN	NaN	NaN	NaN	NaN	NaN	NaN	NaN	26	GBM	0	1	NA	headache, confusion, memory trouble	0	1	1	0	0	NA	NA	cortex	medulla, C3-6, T5-6, L1-5	y	1	1	NaN	NaN	NaN	NaN
11	37	m	expressive aphasia, generalized seizure	l	t	l	AOA	3	NA	NA	NA	NA	NA	NA	NA	NA	GTR	0	0	60	60t	PCV	NA	GK	0	0	1	41	AOA	0	0	NA	double vision, unsteady gait, headache	0	1	0	1	0	NA	NA	LV	none	y, C-spine	1	0	NaN	NaN	NaN	NaN
12	56	m	headache, apathy, sluggishness	r	f	l	GBM	4	NA	NA	NA	NA	NA	NA	NA	NA	STR	0	1	46+14	60t	TMZ	2	NaN	NaN	NaN	NaN	57	GBM	0	1	NA	ataxia, urinary incontinence, confusion	0	0	1	1	0	70	65	LV	none	n	0	0	0	2	NaN	NaN
13	52	m	Headache, vomiting, left hemiparesis	r	ft	l	GBM	4	p53, PTEN, eGFR+ve, IDH1, eGFRvIII -ve,	NA	NA	NA	NA	NA	0	0	STR	0	1	60	60t	TMZ	2	NaN	NaN	NaN	NaN	53	GBM	0	1	NA	imbalance, pain: neck, back, legs	0	0	0	0	0	80	60	TF	cortex, C2 (IM), most of T/L-spine	y	1	1	0	11	25	NA
14	49	f	Headache, vomiting, dizziness	r	f+bg	b	GBM	4	NA	NA	NA	NA	NA	NA	NA	NA	GTR	0	0	46+14	60t	TMZ	0	GK x3, TMZ x11m	0	0	1	51	GBM	0	1	NA	R arm - decreased pinprick	0	0	0	0	0	70	70	LV	cortex	n	0	0	NaN	NaN	NaN	NaN
15	37	m	Seizure	r	o	l	OD	2	NA	1	0	0	11.2	1	NA	NA	GTR	0	0	60	60t	none	NaN	GTR + Gliadel + TMZ x5m	1	1	1	40	AOD	1	0	NA	vomiting, lethary, headache	1	1	0	0	0	80	70	LV+cortex	none	n	0	0	0	1	100	NA
16	30	m	6 months L hand clumsy	r	f	l	OD vs OA	2	vimentin +ve	NA	NA	NA	NA	NA	NA	NA	STR	0	0	60	60t	none	NaN	TMZ x14m --> CCNU x3m --> bev x0.5m --> RT	0	0	4	42	GBM	1	1	NA	NA	0	0	0	0	0	NA	60	LV+cortex	cortex	n	0	0	NaN	NaN	NaN	NaN
17	53	m	Seizure, headache, dec alertness	r	f	l	GBM+OD	4	p53, vimentin +ve	NA	NA	NA	5	0	NA	1	GTR	0	1	60	60t	TMZ+cilengitide	5	NaN	NaN	NaN	NaN	53	GBM	0	1	NA	neck pain, R hemiparesis	0	0	0	1	1	100	90	LV+cortex	C4-5 (intradural)	y	1	1	0	7	97	NaN
18	50	m	Headache, L hemiparesis	r	t+o	l	GBM	4	NA	NA	NA	NA	NA	NA	NA	NA	GTR	0	1	60+motexafin	60tm	TMZ	18	NaN	NaN	NaN	NaN	56	GBM	0	1	NA	loss balance (deteriorating over 2y)	0	0	0	1	0	NA	60	LV	cerebellar (clinically)	y	1	1	0	7	NaN	NaN
19	67	m	Headache	r	bg+cc	b	GBM	4	GFAP +ve	NA	NA	NA	NA	NA	NA	NA	GTR	0	1	60	60t	TMZ	4	NaN	NaN	NaN	NaN	20	GBM	0	1	NA	neck pain, nausea	1	0	0	0	1	100	70	LV	4th vent, most of spine	y	1	1	1	NaN	38	NaN
20	18	f	2 wks headache, nausea, vomiting, gait unstable	r	t	l	GBM	4	GFAP +ve, synaptophysin -ve	NA	NA	NA	NA	NA	NA	NA	GTR	0	1	60 (no TMZ)	60	none	NA	NaN	NaN	NaN	NaN	19	GBM	0	1	NA	headache	0	1	0	0	0	NA	90	STS	cortex	y	1	1	NaN	NaN	NaN	NaN
21	40	m	Seizure, difficulty speaking	l	f	l	AOD	3	NA	NA	NA	NA	NA	NA	NA	NA	GTR	0	0	60+SRS	60s	NA	NA	TMZ x12m --> STR	1	1	2	58	AOD	0	0	NA	headache, gait impaired	0	1	0	1	0	70	60	LV+cortex	none	n	0	0	0	50	NaN	NaN
22	47	f	headache, lethargy,	r	f	l	AOD	3	NA	NA	NA	NA	NA	NA	NA	NA	GTR	0	0	60	60t	none	NA	NA	NA	NA	1	51	AOD	0	0	NA	tired, occasional headache	0	1	0	0	0		NA	STS	cortex	n	0	0	NaN	NaN	NaN	NaN
23	59	m	headache, pain	r	t	l	GBM	4	NA	NA	NA	NA	NA	NA	NA	NA	NA	0	1	60	60t	CCNU	9	NaN	NaN	NaN	NaN	59	GBM	0	1	NA	nausea, vomiting	1	1	0	0	0	NA	NA	STS	cortex	n	0	0	NaN	NaN	NaN	NaN
24	25	f	seizure, dysphasia	r	f	l	OD	2	NA	NA	NA	NA	NA	NA	NA	NA	GTR	0	0	none	none	NA	NA	TMZ x12m --> TMZ (?duration) --> IMRT 60 Gy + TMZ --> PCV x1m	0	0	4	32	AOD	1	0	NA	headache, back pain	0	1	0	0	1	90	NA	cortex	cingulate sulci, spine	y, L-C-spine	1	0	0	6	23	47
25	31	f	none (incidental, found following minor trauma)	r	f	l	AC	2	NA	NA	NA	NA	NA	NA	4.3	0	none	0	0	none	none	NA	NA	STR, TMZ x11m --> IMRT 60 Gy + TMZ, TMZ x9m	1	1	2	35	astro	NA	NA	NA	headache	0	1	0	0	0	80	70	TF	cortex	n	0	0	NaN	NaN	NaN	NaN
26	2	m	vomiting, limping, L arm spasticity	b	bg	b	AC(clin)	2	NA	NA	NA	NA	NA	NA	NA	NA	STR	0	NA	none	none	VC	1	NA	NA	NA	NA	3	astro	NA	NA	NA	NA	NA	NA	NA	NA	NA	NA	NA	NA	NA		0		0	244	17	83
27	18	m	back pain, leg weakness	b	s	s	EP	2	NA	NA	NA	NA	NA	NA	NA	NA	STR	1	NaN	NaN	NaN	NaN	NaN	NaN	NaN	NaN	NaN	18	EP	0	0	NA	back pain, leg weak	0	0	0	1	1	100	70	spine	spine, cerebellar, basal cisterns	y	1	1	NaN	NaN	NaN	NaN
28	57	m	seizure	r	t	l	GBM	4	NA	NA	NA	NA	NA	NA	NA	NA	NA	0	0	60	60t	TMZ	5	Sx, TMZ x3m	1	1	1	58	GBM	0	1	NA	confusion, neck stiff, gaze palsy, urinary incontinence, paraparesis	0	0	1	0	1	NA	60	LV+cortex	brainstem, cerebellum, frontal lobe next to LV	n	0	0	NaN	NaN	NaN	NaN
29	39	f	headaches, loss of vision on L side	r	o	l	GBM	4	NA	NA	NA	NA	NA	NA	NA	NA	GTR	0	1	60	60t	TMZ	15	GTR + Gliadel, bev x2m	1	1	1	39	GBM	0	1	1	headache	0	1	0	0	0	70	10	LV	cortex	n	0	0	NaN	NaN	NaN	NaN
30	28	m	NA	l	f	l	GBM	4	gemistocytic	NA	NA	NA	NA	NA	NA	NA	Sx	0	0	72+BCNU (no TMZ)	72b	BCNU	10	GK --> TMZ (? duration)	0	0	2	41	GBM	0	1	0	vomiting, headache, unsteady gait	1	1	0	1	0	80	NA	LV	brain	n	0	0	1	NaN	NaN	NaN
31	46	m	seizure	r	t	l	GBM	4	NA	NA	NA	NA	NA	NA	NA	NA	STR+Gliadel	0	1	50	50t	none	NA	NaN	NaN	NaN	0	47	GBM	0	1	0	headache, decrease altertness	0	1	1	0	0	60	10	NA	NA	n	0	0	NaN	NaN	NaN	NaN
32	62	m	L face numb + twiching	r	f	l	GBM	4	GFAP +ve, synaptophysin, NeuN -ve	NA	NA	NA	>10	1	NA	NA	GTR	0	1	60	60t	none	NA	NaN	NaN	NaN	0	62	GBM	0	1	0	radicular pain	0	0	0	0	1	NA	NA	SPFS	cortex	n	0	0	0	2	85	15
33	32	m	6 mos headache; intermittent memory loss	l	tp	l	AG	3	NA	NA	NA	NA	NA	NA	NA	NA	STR	0	0	60	60t	none	NA	GK	0	0	1	33	AG	0	0	NA	difficulty swallowing	0	0	0	0	0	NA	NA	NA	JF, C1-C2, T-spine, L1	y	1	1	1	0	NaN	NaN
34	29	f	NA	b	c	c	OA	2	NA	0	0	0	NA	NA	NA	NA	Sx	0	1	60	60t	TMZ	6	NaN	NaN	NaN	NaN	31	NA	NA	NA	0	nausea, dizziness, altered mental status	1	0	1	0	0	NA	NA	cerebellum	medulla, C-spine	y, C-spine	1	0	0	1	NaN	NaN
35	19	m	seizure; hot flashes + metallic taste	r	bg	b	AA	3	NA	0	0	0	NA	NA	NA	NA	GTR	0	1	NA	NA	TMZ	6	NaN	NaN	NaN	NaN	19	AA	0	0	0	nausea, vomiting, headache	1	1	0	0	0	90	NA	cortex	spine, cauda	y	1	1	0	145	11	88
36	36	f	NA	l	f	l	AOD	3	NA	NA	NA	NA	NA	NA	NA	NA	Sx	0	0	none	none	none	NaN	GK --> Sx	1	1	2	41	OA	1	0	0	headache, dysphasia	0	1	0	0	0	NA	NA	cortex	cortex	n	0	0	0	14	47	27
37	41	m	seizure	l	t	l	GBM	4	NA	NA	NA	NA	NA	NA	NA	NA	GTR	0	0	none	none	none	NaN	GTR, Gliadel, GK, 60Gy + TMZ, TMZ x1m	1	1	1	41	GBM	0	1	0	L CN3 palsy, R VII palsy, R ptosis, R arm weak	0	0	0	0	0	NA	NA	LV	cortex, midbrain	n	0	0	NaN	NaN	NaN	NaN
38	29	m	NA	r	f	l	OD	2	NA	NA	NA	NA	10	1	NA	NA	GTR	0	1	none	none	TMZ	12	NaN	NaN	NaN	NaN	33	AOD	1	0	0	none	0	0	0	0	0	100	100	cortex	cortex	n	0	0	NaN	NaN	NaN	NaN
39	20	f	seizures	r	f	l	OD	2	NA	1	1	1	NA	NA	NA	NA	GTR	0	0	none	none	TMZ	12	Bx, IMRT 60 Gy + TMZ --> PCV x4m --> PC x8m	1	1	3	32	AOD	1	0	0	back pain, vomiting, headache	1	1	0	0	1	75	60	cortex+LV	cortex brainstem, pituitary, most of spinal cord, cauda	y	0	1	0	7	23	47
40	49	m	back pain	b	s	s	ME	2	NA	NA	NA	NA	NA	NA	NA	NA	STR	0	0	none	none	none	NaN	STR	1	1	1	51	ME	0	0	NA	radicular pain	0	0	0	0	1	90	90	cauda	spinal cord (throacic)	y	1	1	NaN	NaN	NaN	NaN
41	28	m	NA	l	f	l	AOA	3	NA	NA	NA	NA	NA	NA	NA	NA	Sx	0	0	60+GK	60s	TMZ	6	STR --> STR --> STR	1	3	3	31	AOA	0	0	1	vomiting, headache, dizziness	1	1	0	1	0	70	60	cortex	cortex, brainstem, 3rd+4th ventricle, cerebellum	y	1	1	NaN	NaN	NaN	NaN
[truncated: 28 more columns]
