# Supplementary material for: Leptomeningeal Metastases in High-Grade Adult Glioma: Development, Diagnosis, Management, and Outcomes in a Series of 34 Patients
Source: Front Neurol. 2014 Nov 3;5:220. doi: 10.3389/fneur.2014.00220 (PMC4217477; doi:10.3389/fneur.2014.00220)
Supplement: Data Sheet 3.csv — Shows the key to Data Sheet 2 (column names, abbreviations and explanations). [file Data_Sheet3.CSV]

column	explanation	key	values
ageDx	age at diagnosis		(rounded down to nearest whole digit)
sex	gender	m	male
		f	female
symptDx	symptoms at diagnosis	NA	not available
lat	laterality	r	right
		l	left
		b	bilateral/ midline
loc	location	ft	frontotemporal
		t	temporal
		f	frontal
		bg	basal ganglia (including thalamic lesions)
		o	occipital
		po	parieto-occipital
		c	cerebellar
		po	parietal
		cc	corpus callosum
		NA	not available
		s	spine
sLoc	short location	l	lobar
		bg	basal ganglia
		s	spine
pathDx	pathology at time of Dx	GBM	glioblastoma
		AOA	anaplastic oligoastrocytoma
		AOD	anaplastic oligodendroglioma
		OD	oligodendroglioma
		OA	oligoastrocytoma
		AC	astrocytoma (grade 2)
		EP	ependymoma
		(clin)	clinical Dx (no histology)
		AG	anaplastic glioma (anaplastic PXA vs anaplastic ganglioglioma)
		ME	myxopapillary ependymoma
gradeDx	WHO grade at diagnosis
pathDesc	pathology description	p53	mutation present by immunohistochemistry (IHC)
		PTEN	mutation present by IHC
		eGFR	mutation present by IHC
		eGFRvIII	mutation present by IHC
		IDH1	mutation present by IHC
		vimentin	stains with IHC
		GFAP	stains with IHC
		synaptophysin	stains with IHC
		NeuN	stains with IHC
		gemistocytic	appearance with standard stains
1p_del	1p deletion present (del 1p)	0	no
		1	yes
19q_del	19q deletion present (del 19q)
1p19q	1p19q co-deletion present (del 1p19q)
MIB1	% of cells staining for MIB-1 by immunohistochemistry
mib1gre10	MIB-1 % >= 10%
MGMT	% of cells staining for MGMT by immunohistochemistry
mgmtGre50	MGMT % >= 50% (implies promotor unmethylated i.e. greater expression of enzyme)
sxDx	surgery at time of diagnosis	STR	subtotal resection
		GTR	gross total resection
		Sx	surgery (extent of resection unknown)
		NA	not available (unknown)
		STR+Gliadel	subtotal resection + carmustine wafers implanted
lmdAtDx	LMD present at time of diagnosis
lmdFirstProg	LMD present at time of first progression of disease	NaN	not a number (i.e. not applicable as LMD present at time of diagnosis)
rtDx	radiation at time of diagnosis (not when first diagnosed with LMD)	60	60 Gy total as IMRT (intensity modulated radiation therapy; typically 45 Gy to field with 15 Gy boost to central portion)
		45+20	45 Gy to field with 20 Gy boost to central portion
		NaN	not a number (i.e. not applicable as LMD present at time of Dx)
		60+motexafin	received this additional radiosensitizer
		SRS	stereotactic radiosurgery (type unspecified)
		GK	gamma knife
sRtDx	summary of radiation at time of diagnosis	60t	60Gy + temozolomide 75mg/m2
		NaN	not a number (i.e. not applicable as LMD present at time of Dx)
		60tm	60Gy + temozolomide 75mg/m2 + motexafin
		60s	60Gy + SRS
		60	60 Gy, no concurrent chemotherapy
		none
		72b	72 Gy + BCNU (carmustine) iv day 1-3 of first week (RTOG protocol 9803; no temozolomide)
ctDx	chemotherapy at time of diagnosis (not when first diagnosed with LMD)	TMZ	temozolomide 5/28 days, first cycle 150mg/m2 then increase to 200mg/m2 as tolerated
		none
		NaN	not a number (i.e. not applicable as LMD present at time of Dx)
		PCV	procarbazine/ CCNU(lomustine)/ vincristine
		CCNU	lomustine q 8 wks
		BCNU	carmustine q 8 wks
		VC	vincristine + carboplatin (with autologous stem-cell rescue)
		CT	chemotherapy (type unspecified; presume temozolomide)
mCtDx	months of chemotherapy at time of diagnosis	NaN	not a number (i.e. not applicable as no adjuvant CT given)
		NA	Not available (information missing, typically as treated elsewhere)
txProg	treatment at progression (after initial diagnosis)	-->	indicates further progression (clinical &/ radiographic)
		x4m	x 4 months
		GTR	gross total resection
		TMZ	temozolomide (standard dosing as above)
		CK	cyberknife
		bev+irino	bevacizumab 10mg/kg + irinotecan 125mg/m2 q2 wks
		GK	gamma knife
		Gliadel	carmustine wafers
		bev	bevacizumab 10mg/kg q2 wks
		RT	radiotherapy (type unknown, presumed IMRT)
		STR	subtotal resection
		PCV	procarbazine/ CCNU(lomustine)/ vincristine
		IMRT 60 Gy + TMZ	intensity-modulated radiation therapy with concurrent daily temozolomide 75mg/m2
		Sx	surgery (extent of resection unknown)
		Bx	biopsy
		PC	procarbazine/ CCNU(lomustine)
sxProg	surgery at progression (at any stage prior to Dx of LMD)	0	no
		1	yes (includes biopsy; does not include radiosurgery)
noSxProg	number of surgeries at progression
noProg	number of progressions after intial Dx (with change in treatment), before Dx of LMD	NaN	not a number (i.e. not applicable LMD present initially or at first progression)
ageLmd	age at diagnosis of LMD
pathLmd	pathology at time of Dx of letomeningeam mets (LMD)
lmdGbm	leptomeningeal disease was due to GBM
pathProg	pathology progressed	0	no
		1	yes - i.e. tumor at reucrrence higher grade than original; includes progression from AOD to AOA
lmdRetroImage	in retrospect, signs of LMD on prior imaging
lmdSympt	symptoms at diagnosis of LMD
ha	headache
conf	confusion
gait	gait abnormality/ instability
pain	pain
lastKPS	last Karnofsky Performace Status (KPS) prior to Dx of LMD
kpsLmd	KPS following Dx of LMD
origLmd	origin of LMD	TF	transverse fissure
		STS	sup. temporal sulcus
		CS	central sulcus
		LV	lateral ventricle
		tent	tentorium cerebellii
		4V	4th ventricle
		cortex	tumor next to cortical surface
		spine
		SPFS	superior pre-frontal sulcus
lmdSpread	location of spread of LMD	IM	intramedullary
		JF	jugular foramen
scImaging	spinal cord imaging
pSc	part of spinal cord imaged (includes if whole cord imaged)
wSc	whole spinal cord imaged
csfOmm	CSF taken from Ommaya
csfWcc	white cell count (corrected for CSF RCC)	NaN	not performed
csfLymph	CSF lymphocytes (%)
csfM0	CSF macrophages (%)
csfProt	CSF protein (mg/dLt)
csfGluc	CSF glucose (mg/dLt)
csfCyt	CSF cytology	0	negative
hospLmd	referred to Hospice at time of Dx
txLmd	treatment of LMD	it	intrathecal CT (given by Ommaya in all cases)
		CT	chemotherapy (systemic)
		RT	radiotherapy
		sx	surgery (extent of resection unknown)
it	intrathecal Tx given
ct	chemotherapy given
rt	radiotherapy given
itCt	intrathecal tx and chemotherapy given
itRt	intrathecal tx and radiation given
ctRt	chemotherapy and radiation given
itCtRt	all 3 modalities given
vps	ventriculo-peritoneal shunt placed
itTx	intrathecal treatment (via Ommaya)	DC	Depocyt (lipsomal cytarabine) 50mg q2 wks
		MTX	methotrexate 15mg x2/week
mIt	months of intrathecal Tx	NaN	not a number (i.e. not applicable as no Tx given)
rtLmd	radiation treatment at t	WBRT	whole brain radiation therapy
ctLmd	adjuvant chemotherapy at time of LMD	bev+irino	bevacizumab + irinotecan
		bev+carbo	bevacizumab + carboplatin
		COPE	Cyclophosphamide/ Oncovorin (vincristine ) / cisPlatin/ Etoposide
mCtLmd	months of adjuvant chemotherapy
txProgLmd	treatment at progression (following LMD)	x3m	x 3 months
noProgLmd	number of progressions (with change in treatment)
anyTxProg	any treatment at progression
ttLmd	time to LMD (months)	NaN	not a number (i.e. not applicable LMD present at time of Dx)
ttVps	time to V-P shunt (months)
vpsBeforeLmd	V-P shunt placed before diagnosis of LMD	NaN	not a number (i.e. not applicable as sunt not placed)
ttpLmd	time to progression (of LMD following Dx)	NA	not available
		NaN	not a number (i.e. not applicable not yet progressed)
ttlLmd	time to last observation (months) from Dx of LMD
ttlP	time to last observation (months) from progression of LMD	NA	not available
		NaN	not a number (i.e. not applicable not yet progressed)
d	patient died at last observation ?
